# Supplementary material for: Thymol as Starting Material for the Development of a Biobased Material with Enhanced Antimicrobial Activity: Synthesis, Characterization, and Potential Application
Source: Molecules. 2024 Feb 26;29(5):1010. doi: 10.3390/molecules29051010 (PMC10933892; doi:10.3390/molecules29051010)
Supplement: Supplementary file 1 [file molecules-29-01010-s001.zip]

Archive with 1 entries (1 files):
- molecules-2666190-supplementary.pdf
